# Supplementary material for: Examining the causal relationships between interpersonal motivation, engagement, and academic performance among university students
Source: PLoS One. 2022 Sep 15;17(9):e0274229. doi: 10.1371/journal.pone.0274229 (PMC9477296; doi:10.1371/journal.pone.0274229)
Supplement: S1 File — (XLSX) [file pone.0274229.s002.xlsx]

## Sheet: Data
ID	Age	Sex	External regulation	Introjected regulation	Identified regulation	Intrinsic motivation	Behavioral engagement	Emotional engagement	Cognitive engagement	Performance
1	30	0	3.33333	3	3.5	3.75	5.6	4.2	4.25	2
2	19	0	2.33333	2.5	2.25	3	4.6	4	4.75	2.33333
3	19	0	3	4	3	3.5	5.6	5.2	4.5	2
4	19	1	1.33333	2	2.75	5	7	7	7	1.66667
5	20	0	1	3.75	3.5	3.75	6.2	6	5.75	3
6	19	1	3.33333	3.5	3.25	3.25	6	4.8	6.25	3
7	19	1	2.66667	4.75	3.25	3.75	6	6.4	4.75	2.33333
8	20	0	1.33333	2	4	5	5.6	4.4	4.25	1.33333
9	19	0	2.33333	3.25	4	5	5	4.8	3.75	2
10	19	0	2	2.25	3.5	3.5	5.4	5	5	3
11	19	0	1	1	4.25	4	6.8	6.4	6
12	19	1	3.33333	4.5	4.5	3	6.6	6.2	5	2.33333
13	19	0	3.33333	4.5	3.75	4	6.8	5	6.5	1.66667
14	19	1	1.66667	2.5	3	2	6.4	5.6	6.25
15	19	1	2	3	4	4.75	5.2	5	5.5	2.33333
16	19	1	4	4.5	3.25	2	5	4	5.25
17	19	1	3.66667	3	2.25	2.5	5.8	4.4	4.5	2.66667
18	20	1					5	5	4.5	3
19	20	0	2	2.5	3.25	4	5.4	5.2	5.75	2.66667
20	19	1	3.66667	2.5	2	2.75	4.4	4.2	3.5	2
21		3
22	20	1	1	2.5	3.75	3.5	4.8	5.6	4.5	1.66667
23	19	1	2	3	2.5	4	4.6	3	2.75	2
24	20	1	3	3	3	3	4.2	3	3.75	2.33333
25	19	1	1.33333	2.5	5	5	6	5.2	5.5	2
26	19	0	2.33333	3.5	3.5	3.5	6.2	5.8	5.5
27	20	1	3.33333	3.25	3.25		6	5.6	6
28	20	0	3.66667	4	2.5	2.5	4	3.8	4	2.33333
29	20	1	3	2.75	2	2.25	3.4	1.4	1.75	1.66667
30		3								1.33333
31	20	1	2	3	2.75	2.75	1.8	2	2.25	1.33333
32	19	1	2.33333	4.25	4.5	4.75	4.6	3.8	4.25
33	19	1	2.33333	1.25	4.5	4.75	6.4	3.8	4.25
34	21	0	2	2.5	4.25	4.25	5.6	5.6	5.5	2.66667
35	20	1	1	1	5	5	5.4	5.4	6	2
36	21	0	3.66667	3.75	4.25	4	5.6	5.6	5.5
37	21	1	2.66667	2.75	2.5	3.5	4	2.2	3.25
38	19	1	4	4.5	3.75	4.5	5.8	5.4	5.25	2
39	19	0	1	4	4	4.25	6.4	6.2	6.25	2.66667
40	19	0	2	3.75	3.25	3.25	6.2	5.8	5.75	2
41	19	1	1.33333	2.75	5	4.5	7	7	5.75	2
42	21	1	1.33333	2.75	5	5	5.6	5.6	5	3
43	20	0	4	4.5	2.75	2.25	6.2	5	4.75	2.33333
44	21	1	2	2	4	4	5	4	4	2
45		0	1	1	1	1	3.4	1.4	3.25	2
46	21	1	3	3.25	3.75	4	6	5.6	6	2.33333
47	19	1	1.33333	1.25	1.5	1.25	1	1	1	2
48	19	1	2	2.75	3.25	4.5	1.4	1	1.25	2.33333
49	20	1	1.66667	1.5	3.5	5	4.6	2.4	5.25	3
50		3								1.33333
51	22	0	2	3	4.5	4	6.2	5.6	5.5	2
52	20	1	3	3.25	3.5	3.25	5.2	4.8	4.75	2.33333
53	21	1	2	3.5	3.5	4	4.6	5	5.25	2.33333
54	20	1	2.66667	3.25	3.25	3.25	5.2	4	5.5	2
55	20	0	2	4	2.75	4	4.8	5	5.5	1.66667
56		3					4.2	2	4.25	1.33333
57	19	1	3.66667	2.25	1.75	1.5	4.2	4.4	4.5	2.33333
58	20	1	1.66667	2.5	2.75	4	4.6	4.2	4.5	2.33333
59	20	1	1	2	1.75	2.5	4.8	3.8	4.75	1.33333
60	19	1	2	2.5	4	4	5.2	4.6	5.25	1.66667
61	19	1	2	4.25	3	3	5	3.2	3.25	3
62	19	1	1	1	2.5	3	5	4	4.25	2.33333
63	19	1	2.33333	2	3.25	3.5	6	5.4	5.5	2.66667
64	20	1	3	3.25	3	3	4	2	4	2.66667
65		3	2.66667	3.75	3.75	4.25	3.4	1.6	2.5	1
66	20	1	1.66667	3.5	4.25	5	4	4	4	1.66667
67	19	1	2.66667	4	3.75	4.25	6	5.8	6.25	1.66667
68	20	0	1	3.25	2	2.25	3.8	2.2	2.5	1.33333
69	20	1	3	3	4	4.5	5.2	5.4	5.25	2.33333
70	20	1	1	3	1.75	1	7	3	5.25	2.66667
71	19	1	1.33333	1.75	2.75	3.75	4	4.4	4.75	2
72	20	1	2.33333	3.5	3.25	3.75	4	3.2	3.5	1.33333
73	20	1	2.66667	3.5	3.75	4.5	5	4.2	5	2.33333
74	20	1	2	2.5	3.75	4	4.8	5	5.5	1.66667
75	20	1	3.33333	3.5	3.25	3	5.2	3.6	4.5	2
76	19	0	1	5	4	1				1.66667
77	19	0	1.66667	3.5	3.75	4.5	5	4.2	4.75	2
78	20	0	2	3.5	2	2	5.6	3	3.5	2
79	19	1	1	1.25	2	3	5.6	4	5.25	1.66667
80	19	1	1	1.75	4.5	5	7	6	5.75	2
81	20	1	1.33333	2.25	3.75	3.75	5.2	4.2	5.25	2.33333
82	19	1	2	2	4	4	5	4.8	5	1.66667
83	19	1	3.33333	3.75	3.75	3.75	4.6	3.4	3.75	2.33333
84	20	1	4	3.75	3.75	4	6.6	6.2	6.25	2
85	19	1	2.66667	3.25	4.5	5	5.2	4.8	5	2
86	19	0	2	3.5	4	4.75	6.6	6	5.75	1.66667
87		3					6.8	6.4	6.5	2
88	20	1	2	3	3.5	4.5	6.4	6.6	6.25	1.33333
89	19	1	1.33333	1.5	3.5	4	5.6	5.6	5.75	2
90	19	0	2.66667	3.5	3.75	3.75	5.2	4	4.5	2.66667
91	20	0	1	2.75	4	5	6.4	4.6	4	2.33333
92	20	1	3	4.25	3.75	4.25	5	2.2	3.5	1.66667
93	19	0	3	4	4.25	4.25	5.6	4.8	5	2
94	20	1	1.66667		4	3.25	6.4	3.2	5.25	2.33333
95	19	1	4	4	3.25	3.25	7	4	7	2
96	20	1	3	3.5	2.75	2.75	4.6	3.8	4	2.33333
97	19	1	1	1	3.5	4.5	3.8	1.6	2.75	1.66667
98	19	1	2	3.5	4	4	5	3.8	4	1.33333
99	19	1	3.33333	4	4.75	5	6.2	7	6.25	1.33333
100	19	0	2	3.5	3.25	3.25	4.4	4.8	4	2.33333
101	20	0	2.66667	3.25	4	4	6	4.4	5	2.66667
102		3								1.33333
103	19	1	2	3.5	3.25	2.75	5.2	3.8	4.75	2.33333
104	19	1	2.66667	3.25	2.75	3.25	4	3.4	4.25	2.33333
105	19	1	1	2.25	3.25	4	5	2.4	5.5	2
106	20	1	2	3.25	3.5	3.25	4.2	4	3.75	2.66667
107	20	1	2.66667	2.5	3.25	3.75	5	4.2	5	1.66667
108	21	0	2.33333	2.5	3	4	4.4	4.2	4.25	1.66667
109	20	1	1	2.5	4	4	7	1	7	1.66667
110	19	0	2	3.5	3.75	4	5	5.4	4.5	2
111	20	1	1	3	3	3.5	7	5.4	6.25	3
112	19	1	3.33333	3	3.5	3.25	5.8	4.8	5.5	1.66667
113	19	0	1.33333	2.25	4	4.5	5	5.6	4.75	2.33333
114	19	1	3	3	3	3	3.2	3.8	4.25	2
115	20	0	2	2.75	4.25	3.5	5.8	5.6	4	2.66667
116	19	1	2.33333	3.75	3.75	4.25	4.8	4.6	5.25	2
117	19	1	1	1.75	3.75	4.5	5.6	5.8	5.25	2.33333
118	20	1	3	3	3	3.5	3.8	3.6	3.75	1.33333
119	19	1	2	3.75	4.75	4.25	5	4.2	5	2
120	19	1	2.66667	3	3.25	2.75	4.4	3.4	4.25	2.33333
121	19	1					4	4	4	2
122	20	1	1.33333	2.25	4.5	4.75	6.4	5	4.25	2
123	20	1	2.33333	4.25	4	4.5	5.6	4.8	5.5	1.66667
124	19	1	3.33333	3	3	3	4.8	4.6	3.5	2
125	20	1	2	3.5	4	4.5	4.8	3.6	4.5	2
126	19	1	1.66667	2.25	4.25	5	5.2	4.4	4.75	2
127	19	1	3	3.5	3.25	3.5	5.8	4.8	5.5	2.33333
128	19	1	2	3.5	3.75	4.25	6	6.4	6.25	2.33333
129	19	1	2.33333	2.25	3.75	3.75	4	3.8	4	2.66667
130	20	0	1.33333		4	3.75	5.6	4.8	4.25	3
131	19	0	2	2.5	3.25	2.5	5	3.2	2.75	2
132	20	0	1.33333	2.75	4	4.5	5.4	4.2	4.5	3
133	19	0	1.66667	3.25	4.25	4.5				1.33333
134	21	0	2	2.5	2.5	3.75	5	3.6	3	2
135	20	0	2.66667	2.75	3.5	3.5	5.8	3.2	5.5	2.66667
136	20	3	2.33333	2.5	2.5	2.5	6.2	4.6	4.5	3
137	20	1	2	3.5	4	4	4.2	3.2	4.25	2
138	20	1	1.66667	2.25	2.5	3.75	5	4.4	5.25	1.66667
139	20	1	4	3.5	3.5	3	5	4.2	4.25	2.33333
140	21	1	1.66667	3.5	4	4.5	5.2	5	5.5	1.66667
141	21	1	1	2.5	2.5	2	7	3.4	4	1.66667
142	21	0	1	3	4	4	2.2	2.2	3.5	1.66667
143	20	0	2.33333	4.75	4.25	4	5.8	4.2	3.5	2
144	20	1	1.66667	1.75	3.25	4	4.8	4	4.5	1.33333
145	20	0	1	3.5	3.75	2.25	5.2	3.8	5	2.33333
146	21	1	2	2.75	4.25	5	5.8	5.6	5.75	2
147	20	1	2.33333	4.5	4.25	4	5.6	2	4.75	2
148	21	1	1	1.75	4.75	4.75	6.8	6.6	2.75	2.66667
149	20	1	1.66667	1	2.5	3.5	5.2	4.8	4.5	2.33333
150	21	1	1	2	2.5	2.75	4.2	5.6	4	2
151	20	1	3.66667	3.25	3.25	3.25	5.4	5.6	5.75	1.66667
152	21	1	1	3.25	3.25	3.75	6	6	5.25	2
153	21	1	1	1.5	3.5	3	6.2	5		2.33333
154	20	1	1	3.75	3	3	6	4.4	4	1.66667
155	20	1	1	1.25	3.75	4.75	7	6.6	5.75	3
156	20	1	2	1.75	3	3.75	4.4	3.8	5	2.33333
157	20	1	2	2.75	2.75	3.25	5	4.4	4.25	2.33333
158	21	1	3.33333	3.25	3.75	3	4.8	4.4	4.5	2.33333
159	21	1	3	3	4.25	4.25	4.8	5.6	4.5	2.33333
160	21	1	2.66667	2.25	3.25	3.75	4.8	4.6	4.5	2
161	20	1	2.33333	2.75	2.25	2.75	5	3	5	3
162	20	1	2	3	4.5	4.5	4.2	3.8	3.5	2.33333
163	20	1	2	3	3.75	4	5.6	5.8	5.25	3
164	19	1	2	3	3.25	3.25	5.4	4	5	2.33333
165	19	0	1	1.25	4.75	4.75	5.2	5.4	4.5	2.66667
166	19	0	2	3.5	3.25	3	5.4	3.4	5.5	2.33333
167	19	1	2.66667	2.75	2.75	3.25	4.6		4.75	2
168	21	1	1.33333	2.5	3.75	4	3.6	2.8	4.75	2
169	19	1	4	2.75	3.5	2.75	4.4	4.8	4.75	2
170	20	0	1.66667	3.25	3.75	3.5	7	1.8	7	1.66667
171	19	0	1.33333	3	4	4	6.2	5.8	5.5	2
172	21	0	1.33333	1.75	4	4.75	2.2	1.6	2.75	1
173	22	0	1.66667	3.5	2.75	3	5	4.4	3.75	1.66667
174	19	1	1.66667	3	4	4.75	6.8	6.6	7
175	18	1	2.66667	4.25	3.5	3.25	6	6.2	5	2.33333
176	18	1	1.66667	3.25	3.25	3.75	5.2	5.2	3.75	2
177	18	0	1.66667	4	4.5	4.25	6	5.6	5	2.66667
178	18	0	1.66667	2.5	3.75	4.75	4.6	5	4.75	2
179		3	3.66667	3	3.5	3.25	4	4	3	2
180		0	2	2.5	4	4.5	5	5	5.25	2.66667
181	19	0	1	3.25	5	5	7	6.8	4.25	2.66667
182	21	0	2	4	3.5	3.5	6	4.8	3.25	3
183	21	1	2.66667	4.25	5	5	6	6	5.75	2
184	18	1	2.33333	2.25	3.5	4.25	6.2	7	4.75	2.33333
185	18	1	2.66667	4.25	3.5	3.25	4.2	4.6	4.5	2
186	18	0	2	2.75	1	1.25	4.4	3.6	2.75	2.66667
187	18	1	2.66667	2	3.75	3.75	5.8	6.2	6	1.33333
188	20	1	2	3.25	3.25	3	7	4	5	1.66667
189	18	0	1.33333	1.5	4.25	4.75	5.6	5.2	4.5	3
190	19	0	1.33333	2.75	4	5	7	6.6	5.5	2.66667
191	18	1	2	3	3.75	4	4.8	4.8	4	1.33333
192	18	0	2.66667	4.25	5	5	6.4	7	7	2
193	19	0	1.66667	2.5	3.75	4.75	4.6	4.8	5	2.66667
194	18	1	2	3.5	3.75	3.75	5.4	5.2	5.25	2.66667
195	18	0	2	3.25	3.5	4	6	6.4	5.75	1.33333
196	19	0	2.33333	3.25	3	3.5	7	7	7	1.33333
197	20	0	1.33333	3	3.75	5	6.6	6.6	4.5	2.66667
198	18	1	2.33333	2.25	3.5	4.75	5.6	5.6	5.75	2.33333
199	19	0	1.66667	3.5	3.75	4.25	5	4.8	5	2.66667
200	19	1	1.66667	3.5	4.5	5	6.8	5.4	4.5	1.66667
201	18	0	3.66667	3.75	4	4	6	6.6	6	2
202		3								2
203	19	1	3	4.5	4	4.5	6	5.8	4.25	2
204	18	1	1.66667	2.25	4.25	4	5.6	5.6	5.75	2
205	18	1	1	3.5	3	3.5	3.8	4	4.75	2
206	19	1	1	1.75	3.5	4	4.2	5.6	3	2
207	20	1	1	2	4	4	7	7	7	2
208	20	0	1	1.75	2.25	3.75	5	5.4	5.75	1.66667
209	20	1	1.33333	2.5	4.75	5	6	6	5.5	3
210	19	1	2.66667	2.5	3	2.75	3.8	4.6	4.25	1
211	19	1	1	1	1.5	2	3.6	3	3.75	1.33333
212	20	1	2.66667	3.25	4	4.5	5.4	5.2	4.25	2
213	19	1	2.33333	3.75	3.5	4	4.4	4	4	2
214	19	1	2.66667	3.25	4	4.5	4.8	4.2	3.75	2.66667
215	21	0	1	3	1	2.5	4	4.6	4	1.33333
216	20	1	2.66667	2.5	2.5	2.5	5.2	4.2	4.25	2
217	18	1	2	2.5	3	2.75	3	3.6	3.75	1.33333
218	19	0	1.33333	3.25	4	4.5	6.4	5.6	4.75	2.66667
219	21	1	1.66667	2.25	3.75	5	5	5.6	4.75	2.33333
220	19	1	1	1.5	3.5	3.75	4.2	1.8	4	1.66667
221	18	1	1.66667	2.5	5	5	5.6	6	4.75	1.33333
222	19	1	2.33333	3.5	3.75	4	4.8	5	4.5	1.66667
223	18	1	1.33333	2.25	4	5	6.8		6.5	2
224	18	1	1	2.25	2	3.5	5.6	4.8	4.75	1
225	19	1	1	2	4.25	4.5	3	3		1.33333
226	19	1	1.66667	2.75	5	5	4	2.8	4.25	2
227	18	0	2	3.75	4	2.5	5.6	4.4	5.75	2
228	19	0	1.66667	3.25	4.5	5	6.6	6.8	5	2
229		3	2	2.5	4	4	5.6	5.8	5.25	2
230	18	1	1.66667	2.5	5	5	5.4	5.2	5.75	2.66667
231	18	0	1.33333	2.75	4.5	5	6.6	6.4	5	2
232	20	1	2	2.75	4	4.25	5.6	4.4	5.75	3
233	18	0	2	3.25	3.75	4.5	5	5.4	4.75	2
234	18	0	1.33333	3.75	4.25	3	3.6	4	6.5	2
235	19	0	1.33333	2	2.5	4	5	4.4	4	1.66667
236	20	0	2.33333	3.75	4.75	4	5.8	5.8	5	2
237	18	0	3	3.25	3.25	2.75	6	6	6	2
238	19	1	2	3	4	4	5	5	3.5	2.33333
239	19	0		3.25	4	4	5	4.6	5	2.66667
240	18	0	2	3.5	4.25	5	5	4.8	5	2.33333
241	18	0	2	3.75	4	4.5	4.2	4.2	4	2
242	20	1	1.33333	2.25	4	4.5	5.2	5.6	5.75	2
243	18	1	2.66667	3.25	3.25	3.5	4.4	4	4	2.33333
244	19	0	1.66667	2.75	4	4.25	7	6	5.25	1.33333
245	19	1	3	3.25	2	2.25	4	2.2	2.25	2
246	19	0	1.33333	2.75	5	5	5.6	5.4	5.75	3
247	18	1	2.66667	2	3.25	3.75	4.2	4.4	4.5	2
248	18	1	1.66667	2	3.25	3.25	5	5.2	5	2.66667
249	18	0	1	3.25	4.25	4.25	6.6	7	5.25	3
250	18	0	1.33333	2.5	1.5	1.75	3.8	1.2	2.5	2
251	20	1	1.66667	2	1.25	1.25	4.2	3	3.5	2
252	18	0	1	3	5	5	6.6	6.2	5.5	2
253	18	1	1.66667	3.75	5	5	6	6.6	5.75	2
254	19	1	2.33333	3.25	4	3.25	4.6	4.2	4	2.66667
255	18	1	1.66667	3.75	3.25	4	5.2	4.6	4.5	2
256	19	0	2.33333	3.25	4	4	7	6.2	6.25	2.66667
257	19	0	1.33333	2	4	4.5	7	7	7	3
258	18	0	1.66667	3.25	3.25	3.25	6.2	6	5.5	1.66667
259	19	0	1.66667	2.25	3	3.5	6	5.8	5.75	1.33333
260	20	0	3.66667	3.5	4	3.75	6.8	6.8	6.5	2
261	20	0	1.33333	1.75	3.75	4.75	4.2	4.4	4.25	1.66667
262	20	1	2	1	2.5	3.75	6.8	5	4	2.33333
263	19	1	1.66667	3.75	3	5	6.6	6.4	5	2.66667
264	18	1	1	2	5	5	6.2	6	5	2
265	18	0	2	4	3	4.75	5.4	5.4	6.5	2
266	18	1	1.66667	2.75	4.25	4.25	5.4	4.8	4	2
267	19	1	2		3.5	3.5	5	4	4	2
268	18	1	2.66667	4.5	4.25	4.5	7	6.2	5.25	3
269	20	1	1.33333	3	3.75	4	6.2	4.8	5.25	2
270	19	0	3	4.5	4.5	4.25	6			2.66667
271	19	0	1.33333	3.5	4.75	4.75	6	5.2	5.5	2
272	18	0	2	3.5	3.5	3.5	3.8	4.4	3.75	2.33333
273	18	1	1.33333	2.75	4.25	5	4.4	3.8	5.25	2.66667
274	18	1	3	4	4	4	5	4	4.75	2
275	19	0	1	2.75	2.5	4.75	6.6	5.6	3.5	2.33333
276	19	0	2.66667	2.5	3.75	4	4.8	5.2	4.75	2.66667
277	18	0	1	2	5	5	6.6	6	6	2
278	19	1	2.33333	3.75	3	3.5	5.4	4.4	4.75	2.66667
279	18	1	1	2.5	3.5	4.25	4.8	6.4	5.25	2.66667
280	19	1	1	2.25	4.75	5	6	5.6	5.25	2
281	18	1	3.33333	3.25	4.25	3.25	6.8	5.8	5.5	3
282	20	1	2.33333	2.75	3.5	3.75	3.6	3.2	4	1.33333
283	18	1	1	3	4	5	5.8	4.6	2.5	2
284	19	1	3.66667	4	5	5	3.4	7	6.5	2.66667
285	20	1	2	3	2.5	2	4.6	3.8	5	2
286	18	1	2	2.5	4	4.5	5.4	6	5.25	1
287	18	1	1	3.25	5	5	6.2	6.2	5.75	2
288	18	0	2.66667	3.5	5	5	4.8	5.2	4.75	3
289	18	1	1	2.5	5	5	6.6	6.4	7	2
290	19	1	2.33333	3	3.75	3.75	5	4.6	4.75	2.33333
291	19	1	1	3.75	4.75	5	6	6	3	2
292	19	0	1.33333	3.5	4.25	5	4.8	4	4.75	3
293		3	3.33333	2.75	3	2.75	3.6	4.2	4.5	2
294	20	0	1.33333	3.5	3.5	4				2
295	18	1	2	2.25	3.5	3.75	5.2	3.6	4.25	2.33333
296	18	1	3.66667	2.5	3	2.75	4.6	4	3.5	2.66667
297	19	0	2	3	4	4	5	4.4	4.25	2.66667
298	18	0	2	3	3.5	4	5	5	5	2
299	18	1	2.33333	4	5	5	5.2	4.6	4.5	2
300	19	0	1	2.25	5	5	6	6	5	2.33333
301	18	0	2.33333	3.25	3	4	6	4.2	5.75	2
302	20	0	1.33333	3.25	4.5	5	7	6.6	6.5	2
303	23	1	1	1	1	1				1.66667
304	20	1	1.66667	2.5	4	4.25	6.6	6.8	6	2
305	18	0	1.33333	2.75	5	5	5.8	5.2	4.75	2
306	18	1		2	4.25	4.25	5.4	5.6	4.5	2
307	18	0								1.66667
308	19	1	1.66667	2.5	4.25	4.5	5.4	4	4.25	1.66667
309	18	1	1.33333	1.25	2	1	5.6	5.2	4.25	2
310	21	1	1	1.25	4	5	2.2	3.8	5	3
311	19	0	1.33333	1.75	5	5	6.6	5.8	6.75	1.33333
312	19	1	3	3	3.75	4	4.6	4.8	4.75	1.33333
313	22	1	1	1.5	3.5	3	5.6	5.2	5.25	1.33333
314	18	0	1.33333	3.25	4.25	4.5	4.6	4.6	4.25	2.33333
315	19	0	1	4	4.5	5	6.6	6.8	6.75	2
316	19	0	1.33333	2	4.5	4.75	5	5	4.25	1.33333
317	20	1	3.33333	3.25	3.5	3	5.2	5.4	4.75	2
318	19	1	1	1.25	4.5	5	5.2	4.2	4.25	2
319	20	0	1	3.75	4.75	5	7	6.8	7	2
320	28	1	1	1.5	3.75	4.75	7	6.6	6.25	2.66667
321	20	1	1	3.75	3.75	4.25	4	3.8	4	2.33333
322	19	0	1	4.25	4.25	3.75	5	3.8	5	3
323	19	0	1	1.5	4	5	6.8	6.8	6.5	2.66667
324	19	1	2	3.5	4.25	4.5	5.4	4.8	5.75	2.33333
325		3								2
326	21	1	1.33333	1.5	4.5	4.75				2
327	20	1	1	2	3.25	3.5	4.4	4	3.75	2
328		1	3.33333	2.75	3.25	2	1	1	2	2
329	19	1	5	3	1	2	4.6	1	5	2.33333
330	18	0	2	3.25	4	5	6.4	6.4	5.75	1.33333
331	23	1	1.66667	1.25	3.5	4	5	4.8	5	2
332	19	0	1.66667	3	4.75	5	7	6.6	7	2.33333
333	19	0	2.33333	2.25	1.75	2.5	4	4.6	3.75	1.33333
334	18	1	1	1.5	4	5	3.6	3.8	4.25	1.66667
335	18	1	1.33333	3	4.75	5	5.6	5.8	4.5	2
336	22	1	2.66667	3.5	4	4	4.6	4.4	4.5	1.33333
337	22	1	2	2.5	4.75	5	6.4	6	6	2
338	19	1	1.33333	3	3.75	4.75	5.2	4.8	4.5	1.66667
339	23	1	3	3	3	3	5.2	4.6	5.25	1.66667
340	19	1	2.66667	3.75	3.5	4	4.2	4.4	4	2.33333
341	19	1	2.66667	3.5	3.75	3.75	4.6	5	5	1
342	18	0	1	3	4	4.5	4.8	2.6	3.5	3
343	18	1	1.66667	2.75	4.75	5	4.8	5	4	1.33333
344	19	1	3	3.75		3.25	3.8	4.2	4.25	1.33333
345	20	1	1.33333	2.5	4.25	5	6.4	6.6	3.5	2.66667
346	18	0	2.66667	3.75	3.75	3.25	4.6	4	4	2.33333
347	18	1	1	3.5	3	3.5	3.8	3.6	3.5	1.66667
348	18	0	1	2.25	3	3	5	4.6	4	1.33333
349	20	1	3.33333	3.5	2.75	2.75		5	5.5	2.66667
350	18	1	1.66667	3.25	3.75	3.75	4.2	4.8	4.25	2
351		3					6.8	2.4	5.5	2.66667
352	19	1	2	4	4.75	4.75	3.6	3.2	4.5	1.66667
353	19	0	1	1.5	4.25	5	6.4	5	4.25	2
354	18	1	2	3.75	3.25	4	5	5	4.25	1.66667
355	20	0	2.33333	2.75	3	2.25	4.2	2.2	3	3
356	19	0	1.66667	2.75	4.75	5	5.6	5	5.75	2.66667
357	19	1	1.66667	3.5	3.75	4.25	4.8	4.2	4.5	3
358		3	1	2	4.5	4.5	5.6	6.6	4.5	1
359	19	0	1.66667	4	3.75	4.25	5.2	5	5	2.66667
360	22	1	1	1.75	3.5	4	4	4	4	2
361		3								2
362	22	0	1.33333	2.25	4.25	4.75	5.6	5.6	4.75	2.33333
363	19	1	2	2.25	4.5	5	6.8	6.8	6.75	2.66667
